# Supplementary material for: The technical reliability and biotemporal stability of cerebrospinal fluid biomarkers for profiling multiple pathophysiologies in Alzheimer’s disease
Source: PLoS One. 2018 Mar 5;13(3):e0193707. doi: 10.1371/journal.pone.0193707 (PMC5837100; doi:10.1371/journal.pone.0193707)
Supplement: S1 Table — (XLSX) [file pone.0193707.s003.xlsx]

## Sheet: S1 Table
S1 Table. Descriptive statistics of study samples.
	Analyte	Mean LLOD (SD)	n	Measurable samples (%)	Mean CSF concentration (SD)	Concentration Range in CSF	Median intra-assay CV, % (IQR)
Core AD biomarkers
	Aβ1-38 (pg/mL)	14.84 (1.39)	105	100	1967.05 (630.80)	750.21-3614.82	1.30 (0.60-2.65)
	Aβ1-40 (pg/mL)	16.55 (1.82)	105	100	4648.30 (1408.64)	1805.68-8339.34	3.17 (1.53-4.61)
	Aβ1-42 (pg/mL)	0.56 (0.05)	105	100	223.45 (97.76)	74.76-579.56	1.49 (0.71-2.56)
	Total Tau (pg/mL)	21.54 (12.29)	105	100	776.48 (336.50)	244.27-1699.64	1.49 (0.83-2.82)
Aβ and tau-independent neurodegeneration biomarkers
	α-Synuclein (pg/mL)	1.73 (0.04)	105	100	887.87 (802.72)	213.97-4781.82	2.75 (0.95-4.58)
	FABP3 (ng/mL)	0.02 (0.01)	105	100	4.65 (2.11)	1.31-11.60	2.34 (1.04-5.33)
	NfL (pg/mL)	100a	70	100	1781.30 (677.24)	292.89-4035.05	0.85 (0.34-1.29)
Metabolic and oxidative stress biomarkers
	8-OHdG (ng/mL)	0.078a	70	100	0.37 (0.17)	0.13-0.85	2.51 (0.93-4.06)
	24-OHC (ng/mL)	0.78a	70	100	4.42 (1.64)	1.38-9.31	3.94 (1.08-4.44)
	Active GLP-1 (pg/mL)	5.76 (1.68)	70	0	ND	ND	ND
	Adiponectin (ng/mL)	0.02 (0.01)	105	100	19.04 (15.58)	4.08-78.53	4.26 (2.46-7.76)
	CML (ng/mL)	2.25a	35	0	ND	ND	ND
	Glucagon (pg/mL)	68.70 (9.45)	70	0	ND	ND	ND
	Insulin (pg/mL)	7.45 (2.99)	70	54.29	10.72 (7.92)	2.05-46.05	11.30 (8.04-19.09)
	Leptin (pg/mL)	69.72 (7.78)	70	84.29	194.09 (108.87)	34.86-466.28	3.90 (2.28-6.95)
	Soluble Insulin Receptor (ng/mL)	0.17a	70	100	4.82 (1.26)	2.32-7.90	3.25 (0.08-11.25)
	VGF (ng/mL)	28a	70	75	NR	NR	NR
Inflammatory biomarkers
	CRP (pg/mL)	3.05 (0.33)	105	100	3102.38 (2882.40)	157.10-18520.78	2.68 (1.43-5.03)
	Eotaxin (pg/mL)	1.71 (0.46)	105	96.19	7.23 (3.85)	1.92-22.05	27.35 (11.75-49.06)
	Eotaxin-3 (pg/mL)	1.19 (0.29)	105	100	5.91 (5.10)	2.23-30.33	18.10 (8.23-28.77)
	IFN-ɣ (pg/mL)	0.30 (0.15)	105	89.52	0.72 (0.42)	0.05-2.76	15.47 (7.26-31.15)
	IL-1α (pg/mL)	0.12 (0.03)	105	59.05	0.72 (1.06)	0.05-7.19	38.64 (16.29-73.76)
	IL-1β (pg/mL)	0.23 (0.29)	105	3.81	0.04 (0.02)	0.02-0.08	19.82 (5.00-61.51)
	IL-2 (pg/mL)	0.05 (0.02)	105	28.57	0.13 (0.10)	0.01-0.36	20.74 (7.89-50.81)
	IL-4 (pg/mL)	0.02 (0.01)	105	8.57	0.01 (0.01)	0.00-0.04	36.09 (18.57-68.17)
	IL-5 (pg/mL)	0.17 (0.15)	105	91.43	1.72 (1.29)	0.21-4.86	6.40 (3.28-11.57)
	IL-6 (pg/mL)	0.05 (0.01)	105	100	1.47 (1.09)	0.56-7.75	2.49 (1.33-4.03)
	IL-7 (pg/mL)	0.08 (0.02)	105	100	2.06 (0.90)	0.75-6.08	2.94 (1.57-6.14)
	IL-8 (pg/mL)	0.07 (0.02)	105	100	45.15 (9.81)	24.58-65.33	2.67 (1.32-4.86)
	IL-10 (pg/mL)	0.02 (0.00)	105	96.19	0.14 (0.10)	0.02-0.40	12.36 (4.81-26.55)
	IL-12/IL-23p40 (pg/mL)	0.25 (0.10)	105	100	8.30 (5.32)	3.06-34.60	2.65 (1.31-4.90)
	IL-13 (pg/mL)	0.54 (0.20)	105	12.38	0.52 (0.22)	0.13-1.19	20.59 (9.19-35.13)
	IL-15 (pg/mL)	0.11 (0.07)	105	100	6.42 (2.19)	2.66-13.97	3.17 (1.30-5.80)
	IL-16 (pg/mL)	1.15 (0.79)	105	100	17.78 (7.61)	5.40-46.57	3.18 (1.21-7.14)
	IL-17A (pg/mL)	0.53 (0.24)	105	38.1	0.55 (0.41)	0.09-2.36	20.48 (8.79-49.77)
	IP-10 (pg/mL)	0.05 (0.01)	105	100	406.21 (375.54)	48.28-2175.93	6.59 (2.27-13.70)
	MCP-1 (pg/mL)	0.08 (0.09)	105	100	500.67 (149.02)	277.85-863.34	2.36 (1.03-4.10)
	MCP-4 (pg/mL)	2.66 (1.34)	105	45.71	3.62 (1.25)	1.24-7.45	27.27 (13.84-45.23)
	MDC (pg/mL)	1.91 (0.50)	70	100	17.48 (6.89)	7.53-44.99	15.75 (6.88-24.85)
	MIP-1α (pg/mL)	1.31 (0.34)	105	100	6.19 (2.21)	2.01-13.16	16.33 (8.71-27.04)
	MIP-1β (pg/mL)	0.20 (0.02)	105	100	11.77 (4.86)	3.11-25.36	2.28 (1.38-5.10)
	TARC (pg/mL)	0.17 (0.10)	105	100	5.56 (7.62)	0.73-55.86	16.71 (7.58-34.48)
	Tie-2 (pg/mL)	67.73 (62.06)	105	24.76	55.40 (39.59)	2.32-175.83	22.54 (13.11-50.46)
	TNF-α (pg/mL)	0.10 (0.02)	105	80.95	0.24 (0.21)	0.01-1.49	15.03 (5.27-26.01)
	TNF-β (pg/mL)	0.03 (0.01)	105	58.1	0.11 (0.09)	0.01-0.37	22.20 (7.64-40.98)
	SAA (pg/mL)	27.77 (7.48)	105	100	1683.73 (1092.04)	433.27-6019.25	4.30 (2.87-6.94)
	YKL-40 (pg/mL)	0.88 (0.78)	105	100	253989.08 (115271.32)	86608.72-545831.44	1.46 (0.76-2.64)
Neurovascular biomarkers
	FGF (basic) (pg/mL)	0.08 (0.010)	105	89.52	0.80 (1.38)	0.05-8.52	9.28 (3.30-20.26)
	Flt-1 (pg/mL)	1.61 (1.44)	105	100	68.06 (21.18)	27.82-126.06	1.98 (1.06-4.42)
	ICAM-1 (pg/mL)	2.06 (0.32)	105	100	3195.58 (1151.43)	1276.95-6466.38	3.55 (1.67-6.08)
	MMP-1 (pg/mL)	7.50 (2.27)	105	100	32.55 (15.21)	9.09-80.54	4.80 (2.52-8.09)
	MMP-2 (pg/mL)	350.83 (80.96)	105	100	21162.01 (4564.28)	13450.18-36628.89	2.46 (0.86-4.36)
	MMP-3 (pg/mL)	4.80 (2.55)	105	100	479.62 (255.97)	105.30-1348.19	2.32 (0.99-5.53)
	MMP-9 (pg/mL)	57.19 (16.93)	105	96.19	228.74 (197.83)	28.02-1196.30	8.44 (3.49-17.22)
	MMP-10 (pg/mL)	8.66 (2.95)	105	100	89.52 (48.52)	26.81-293.39	2.78 (1.15-4.34)
	PlGF (pg/mL)	0.50 (0.37)	105	100	100.35 (34.02)	42.27-252.09	2.71 (1.25-4.71)
	VCAM-1 (pg/mL)	8.65 (2.02)	105	100	9076.07 (2906.96)	3756.52-17427.88	2.13 (0.90-3.44)
	VEGF (pg/mL)	0.63 (0.31)	105	100	4.35 (1.83)	0.85-12.85	5.06 (2.34-9.42)
	VEGF-C (pg/mL)	8.54 (2.10)	105	99.05	51.15 (21.23)	11.39-116.57	4.96 (2.87-9.21)
	VEGF-D (pg/mL)	3.31 (1.12)	105	100	53.47 (25.71)	21.68-147.74	4.40 (1.70-6.64)
Percent of measurable samples: samples were considered measurable if the concentration was above the calculated lower limit of detection (LLOD). Characteristics presented as mean (SD) or median (IQR). An analyte met sensitivity criteria if > 80% of samples were measurable and intra-assay precision was < 15%. Number of assays used and sample size were limited based on available assays and sample v…
a Published LLOD in manufacturer's specifications.
