# Supplementary material for: The technical reliability and biotemporal stability of cerebrospinal fluid biomarkers for profiling multiple pathophysiologies in Alzheimer’s disease
Source: PLoS One. 2018 Mar 5;13(3):e0193707. doi: 10.1371/journal.pone.0193707 (PMC5837100; doi:10.1371/journal.pone.0193707)
Supplement: S2 Table — (XLSX) [file pone.0193707.s004.xlsx]

## Sheet: S2 Table
S2 Table. Inter-assay reliability characteristics of biomarkers reliably measurable in CSF.
	Analyte	ICC(3,3)	95% CI	p-value	F statistic (df)	Median adjusted inter-assay CV, % (IQR)
Core AD biomarkers
	Aβ1-38 (pg/mL)	0.95	0.87-0.98	p < 0.001	28.99 (34)	8.56 (4.80-12.23)
	Aβ1-40 (pg/mL)	0.9	0.72-0.95	p < 0.001	15.16 (34)	12.14 (7.42-15.82)
	Aβ1-42 (pg/mL)	0.77	0.20-0.91	p < 0.001	11.82 (34)	12.08 (10.08-18.77)
	Total Tau (pg/mL)	0.92	0.27-0.98	p < 0.001	216.61 (34)	3.26 (2.18-4.88)
Aβ and tau-independent neurodegeneration biomarkers
	α-Synuclein (pg/mL)	0.795	0.15-0.93	p < 0.001	20.06 (34)	16.76 (9.70-21.69)
	FABP3 (ng/mL)	0.72	0.08-0.90	p < 0.001	12.48 (34)	7.70 (5.20-14.14)
	NfL (pg/mL)	0.90a	-0.08-0.98	p < 0.001	75.78 (33)	3.44 (1.60-6.73)
Metabolic and oxidative stress biomarkers
	8-OHdG (ng/mL)	0.90a	0.80-0.95	p < 0.001	11.05 (33)	9.62 (4.14-13.36)
	24-OHC (ng/mL)	0.849	0.19-0.95	p < 0.001	12.69 (33)	6.85 (4.05-12.16)
	Adiponectin (ng/mL)	0.85	0.61-0.93	p < 0.001	10.44 (34)	14.02 (10.07-20.29)
	Leptin (pg/mL)	0.99a	0.97-0.99	p < 0.001	75.50 (34)	5.82 (2.45-10.42)
	Soluble Insulin Receptor (ng/mL)	0.76a	-0.12-0.92	p < 0.001	9.18 (33)	8.88 (4.07-12.18)
Inflammatory biomarkers
	CRP (pg/mL)	0.99	0.95-1.00	p < 0.001	476.79 (34)	5.68 (3.66-8.85)
	IFN-ɣ (pg/mL)	0.21	-0.09-0.49	p < 0.05	1.86 (31)	26.09 (16.26-44.53)
	IL-5 (pg/mL)	0.27	-0.07-0.58	p < 0.001	3.16 (29)	19.79 (10.27-30.97)
	IL-6 (pg/mL)	0.98	0.93-0.99	p < 0.001	83.36 (34)	4.66 (2.58-5.99)
	IL-7 (pg/mL)	0.82	0.11-0.95	p < 0.001	57.43 (34)	5.84 (3.89-8.44)
	IL-8 (pg/mL)	0.97	0.95-0.99	p < 0.001	37.31 (34)	4.26 (2.50-5.92)
	IL-10 (pg/mL)	0.89	0.68-0.95	p < 0.001	14.48 (32)	14.50 (7.73-31.90)
	IL-12/IL-23p40 (pg/mL)	0.89	0.20-0.97	p < 0.001	179.43 (34)	3.91 (2.79-6.00)
	IL-15 (pg/mL)	0.6	0.03-0.83	p < 0.001	5.82 (34)	7.64 (6.58-10.97)
	IL-16 (pg/mL)	0.66	0.02-0.88	p < 0.001	16.82 (34)	6.87 (4.50-12.70)
	IP-10 (pg/mL)	0.88	0.59-0.95	p < 0.001	16.11 (33)	21.10 (10.68-36.23)
	MCP-1 (pg/mL)	0.99	0.97-0.99	p < 0.001	77.69 (34)	3.97 (2.71-5.46)
	MDC (pg/mL)	0.56	-0.01-0.80	p < 0.005	3.07 (34)	14.00 (9.54-23.48)
	MIP-1β (pg/mL)	0.99	0.97-0.99	p < 0.001	88.52 (34)	5.94 (3.93-7.52)
	TNF-α (pg/mL)	0.52	-0.03-0.81	p < 0.001	8.86 (25)	15.69 (10.91-26.40)
	SAA (pg/mL)	0.97	0.88-0.99	p < 0.001	77.65 (34)	7.87 (5.36-11.96)
	YKL-40 (pg/mL)	0.75	0.06-0.92	p < 0.001	71.81 (34)	5.08 (2.63-7.40)
Neurovascular biomarkers
	FGF (basic) (pg/mL)	0.95	0.91-0.98	p < 0.001	23.99 (33)	23.94 (13.15-41.33)
	Flt-1 (pg/mL)	0.86	0.19-0.96	p < 0.001	43.63 (34)	4.18 (2.77-7.52)
	ICAM-1 (pg/mL)	0.87	0.17-0.96	p < 0.001	83.75 (34)	4.73 (3.23-6.73)
	MMP-1 (pg/mL)	0.91	0.30-0.97	p < 0.001	73.08 (34)	5.36 (3.76-9.37)
	MMP-2 (pg/mL)	0.94	0.57-0.98	p < 0.001	65.80 (34)	3.39 (2.07-4.61)
	MMP-3 (pg/mL)	0.97	0.54-0.99	p < 0.001	308.78 (34)	3.78 (1.86-5.56)
	MMP-9 (pg/mL)	0.8	0.41-0.92	p < 0.001	9.73 (34)	19.25 (12.57-28.11)
	MMP-10 (pg/mL)	0.93	0.37-0.98	p < 0.001	119.45 (34)	6.64 (4.71-8.25)
	PlGF (pg/mL)	0.94	0.50-0.98	p < 0.001	98.11 (34)	3.54 (2.26-4.53)
	VCAM-1 (pg/mL)	0.96	0.66-0.99	p < 0.001	92.19 (34)	4.56 (2.17-6.05)
	VEGF (pg/mL)	0.86	0.32-0.95	p < 0.001	22.37 (34)	12.65 (6.33-17.26)
	VEGF-C (pg/mL)	0.83	0.25-0.94	p < 0.001	19.49 (33)	9.67 (6.10-15.18)
	VEGF-D (pg/mL)	0.97	0.82-0.99	p < 0.001	75.46 (34)	6.72 (4.37-7.64)
An Intraclass Correlation ICC(3,3), absolute agreement, 2-way mixed-effects model, mean rating was applied to assess inter-assay reliability. Data was natural-logarithm transformed prior to ICC analysis. Data was mean normalized prior to CV calculations. Inter-assay reliability criteria included both strong ICC reliability (>0.75) and acceptable CV values (<15%). N = 35 unless stated otherwise (t…
a ICC(2,3) analysis was applied: only two experimental blocks were conducted due to limitations of resources.
