# Supplementary material for: The technical reliability and biotemporal stability of cerebrospinal fluid biomarkers for profiling multiple pathophysiologies in Alzheimer’s disease
Source: PLoS One. 2018 Mar 5;13(3):e0193707. doi: 10.1371/journal.pone.0193707 (PMC5837100; doi:10.1371/journal.pone.0193707)
Supplement: S3 Table — (XLSX) [file pone.0193707.s005.xlsx]

## Sheet: S3 Table
S3 Table. Raw data for all analytes included in the study.
Biotemporal Pair ID	Sample ID	Condition	Timepoint	r1_tTau (pg/mL)	r2_tTau (pg/mL)	r3_tTau (pg/mL)	r1_Aβ38 (pg/mL)	r2_Aβ38 (pg/mL)	r3_Aβ38 (pg/mL)	r1_Aβ40 (pg/mL)	r2_Aβ40 (pg/mL)	r3_Aβ40 (pg/mL)	r1_Aβ42 (pg/mL)	r2_Aβ42 (pg/mL)	r3_Aβ42 (pg/mL)	r1_Adiponectin (ng/mL)	r2_Adiponectin (ng/mL)	r3_Adiponectin (ng/mL)	r1_IL-12/IL-23p40 (pg/mL)	r2_IL-12/IL-23p40 (pg/mL)	r3_IL-12/IL-23p40 (pg/mL)	r1_IL-15 (pg/mL)	r2_IL-15 (pg/mL)	r3_IL-15 (pg/mL)	r1_IL-16 (pg/mL)	r2_IL-16 (pg/mL)	r3_IL-16 (pg/mL)	r1_IL-17A (pg/mL)	r2_IL-17A (pg/mL)	r3_IL-17A (pg/mL)	r1_IL-1α (pg/mL)	r2_IL-1α (pg/mL)	r3_IL-1α (pg/mL)	r1_IL-5 (pg/mL)	r2_IL-5 (pg/mL)	r3_IL-5 (pg/mL)	r1_IL-7 (pg/mL)	r2_IL-7 (pg/mL)	r3_IL-7 (pg/mL)	r1_TNF-β (pg/mL)	r2_TNF-β (pg/mL)	r3_TNF-β (pg/mL)	r1_VEGF (pg/mL)	r2_VEGF (pg/mL)	r3_VEGF (pg/mL)	r1_IFN-ɣ (pg/mL)	r2_IFNɣ (pg/mL)	r3_IFN-ɣ (pg/mL)	r1_IL-10 (pg/mL)
Pair_1	105803_41526	Baseline	Week_1	1305.13	931.068	1531.97	3526.72	2468.03	2897.38	8339.34	5678.66	6475.76	457.119	221.976	261.943	17.3904	21.7882	23.1386	7.03577	9.0683	5.70427	10.6029	8.76298	5.93496	15.0549	30.895	17.0434	NaN	0.268402	0.385548	0.264818	0.12223	0.0583665	4.53569	1.9991	1.14718	3.00492	4.10555	2.31143	NaN	0.0402686	0.0245112	3.539	6.57467	4.66597	0.483274	0.906162	0.77596	0.11737
Pair_1	105803_41585	Placebo	Week_8	1123.95	1002.1	1325.96	2791.87	2963.27	2563.92	6784.28	7489.59	5857.41	390.959	370.846	219.67	14.3292	18.6863	20.8681	14.2713	16.6075	11.5093	8.81035	6.67636	4.64563	26.691	45.3145	28.3267	2.35841	2.13243	1.72038	0.851377	NaN	0.207654	4.86018	1.89587	1.11546	2.84524	3.60333	1.94759	NaN	0.263862	0.119617	4.07188	5.7931	3.40351	0.425523	0.965986	0.917833	0.319156
Pair_2	110287_41375	Baseline	Week_1	410.345	333.816	500.923	1387.68	1336.42	1201.98	3444.68	3541.01	2911.81	207.187	182.716	118.694	6.47523	20.4027	31.2761	4.88002	6.27343	3.64359	6.86695	5.06196	3.59464	14.1356	19.7643	11.8071	0.225883	0.092137	0.319951	0.239768	0.0501182	NaN	3.56979	0.883701	0.521116	1.22582	1.9839	1.0776	NaN	0.0627287	0.00588302	3.81436	4.30543	2.18892	0.342939	0.6974	0.518054	0.0840812
Pair_2	110287_41431	Placebo	Week_8	378.334	335.928	477.923	1497	1320.09	1200.82	4045.36	3535.31	3111.53	265.336	219.29	138.337	25.6359	10.8077	36.8223	5.42699	7.21013	4.09591	7.81151	6.34699	4.23883	15.8616	25.8799	13.1664	0.110846	0.234167	0.385509	1.32099	0.206899	NaN	4.104	1.06632	0.59767	1.56893	2.236	1.11152	NaN	0.038185	0.0350526	4.21383	6.08329	2.83298	0.637724	0.764131	0.704642	0.0647815
Pair_3	114080_41908	Baseline	Week_1	398.269	317.729	535.911	1206.08	1205.91	1011.81	3335.79	3131.82	2587.64	170.976	158.662	101.052	13.3151	18.0449	15.3059	4.93351	6.67656	4.03766	7.52409	6.07927	3.85266	12.7305	22.9832	15.0195	NaN	0.22701	0.320625	0.5338	0.134471	0.0979656	4.26556	1.04176	0.614731	3.2798	4.19869	2.46643	NaN	0.0508633	0.0268484	4.2946	5.15022	3.43447	0.449081	0.854217	0.702529	0.0748703
Pair_3	114080_41962	Placebo	Week_8	387.161	331.461	489.798	942.445	978.553	750.206	2549.5	2268.42	1805.68	131.774	119.772	74.7634	14.0546	6.432	18.6576	4.40888	6.1376	3.05754	6.78028	5.39456	3.3157	10.5726	20.2029	11.3895	NaN	0.258901	0.336911	0.62037	0.643513	0.149685	3.56488	1.03959	0.48781	2.48517	4.10657	2.05438	NaN	0.0377199	NaN	4.33553	5.63182	3.02798	0.27214	0.917383	0.55437	0.0203685
Pair_4	116810_41382	Baseline	Week_1	1358.86	1103.49	1686.07	3104.01	2720.98	2604.87	7528.62	6534.57	6510.12	430.63	317.254	270.351	23.762	40.0658	40.4954	6.81099	9.84723	5.73536	10.0516	8.30754	5.20493	11.2484	20.7879	12.5267	NaN	0.204027	0.252456	0.810464	1.09012	NaN	4.41032	1.59797	0.92199	1.24219	1.88669	1.07703	NaN	0.0647422	0.0239896	4.14218	6.65815	4.03164	0.200256	0.477927	0.462599	0.0704452
Pair_4	116810_41450	Placebo	Week_8	1400.48	1157.49	1699.64	2836.84	2576.34	2511.23	7150.66	5912.42	6153.03	383.281	268.96	242.602	47.564	66.9262	70.9111	7.33779	9.71772	5.64986	9.15751	7.34994	4.84219	11.3484	15.488	10.5292	NaN	0.241199	0.557339	1.43269	1.01061	0.906912	4.80233	1.49324	0.93109	1.30939	1.72398	0.972597	NaN	0.0885008	0.0408874	4.38912	5.61328	3.92023	0.443311	0.834141	0.568698	0.0482625
Pair_5	117600_41333	Baseline	Week_1	718.731	613.804	946.706	1934.59	1686.07	1621.38	4950.21	3876.11	3844.67	282.403	176.966	161.981	14.6108	22.5504	19.6988	6.12694	8.93439	5.58962	9.04969	7.0145	4.89735	13.8199	25.0484	15.9284	0.353943	0.362868	0.273893	0.0719014	0.449408	NaN	3.3834	1.23392	0.754254	1.78007	2.55776	1.38411	NaN	0.0770067	0.0105963	2.06026	2.82269	1.86062	0.319822	0.960906	0.671725	0.0670059
Pair_5	117600_41390	Placebo	Week_8	735.756	591.768	897.123	1818.33	2135.46	1946.75	4773.84	5322.97	4928.01	257.217	298.248	237.42	12.0308	25.4099	22.244	7.10424	9.3669	5.44194	8.46089	6.84121	4.66471	15.2655	27.7085	16.3924	0.322083	0.283351	0.549255	NaN	0.178958	NaN	2.83879	1.12633	0.674297	1.83572	2.45189	1.4005	NaN	0.0610475	0.0448208	1.29067	2.26735	0.854248	NaN	0.862846	0.477307	0.0599731
Pair_6	117736_41514	Baseline	Week_1	1011.35	833.446	1288.52	3220.26	2860.53	2780.63	7444.07	6160.4	6109.85	387.339	265.82	217.679	5.6239	12.2278	11.4313	9.46524	13.3574	7.7359	7.98124	7.01909	4.61526	15.3538	27.9957	15.7904	0.272402	0.286118	0.390946	0.507546	0.443581	1.01385	2.8462	1.67751	0.925631	0.983708	1.41608	0.738275	NaN	0.144041	0.0400888	4.62966	5.71552	3.30444	0.10966	0.793359	0.595101	0.0950617
Pair_6	117736_41592	Placebo	Week_8	1132.45	900.052	1475.71	3163	2404.15	2994.56	7335.17	4924.69	6497.17	339.539	192.029	201.91	4.08167	7.74985	8.13533	9.161	12.322	7.42859	6.64004	6.24242	4.16752	14.9752	27.16	14.7229	0.403685	0.636506	0.511805	1.30228	0.360036	NaN	3.0549	1.79477	1.11764	1.09478	1.60836	0.870027	0.111757	0.16536	0.072095	3.62546	5.72843	2.75319	0.40567	1.05484	0.597658	0.151042
Pair_7	117761_41354	Baseline	Week_1	513.614	452.449	649.075	2081.39	1873.04	1676.93	5503.26	4332.14	3886.88	415.193	310.488	193.375	7.36412	8.99446	9.45568	6.6828	8.89234	4.90574	5.90898	5.94879	4.1705	9.95089	20.0531	11.3911	0.15507	0.540298	0.544006	0.309259	0.387233	NaN	1.19989	1.10709	0.709179	1.91527	3.0693	1.72393	NaN	0.245481	0.0426811	3.67046	5.54315	3.20315	0.360718	1.30717	1.37229	0.06066
Pair_7	117761_41410	Placebo	Week_8	506.611	448.575	687.329	1977.86	2026.36	1649.4	4885.72	5328.03	3967.57	400.376	363.199	222.213	5.08764	9.18579	8.67655	6.52106	8.94153	4.8766	6.80077	4.02729	4.6439	11.8394	13.2261	13.0443	0.170633	0.647198	0.342299	NaN	NaN	NaN	2.24917	NaN	0.76663	1.90631	3.02459	1.74978	NaN	0.28414	0.0583674	3.41678	4.42026	2.80058	0.0857155	1.23006	0.928824	0.0881787
Pair_8	117863_41527	Baseline	Week_1	604.586	489.732	727.994	2499.23	2714.85	2385.08	6028.79	6861.3	5495.74	346.312	314.908	222.908	8.40418	18.0116	17.3369	6.38664	8.28983	4.79114	8.77575	6.21876	5.15874	8.94708	18.174	9.98221	0.683124	0.995931	0.530643	1.26094	0.119226	NaN	2.37525	0.289937	0.703365	2.35034	2.7838	1.71502	NaN	0.210372	0.0319373	4.78876	4.57015	3.35776	NaN	0.860128	0.606827	0.0183039
Pair_8	117863_41618	Placebo	Week_8	578.001	492.933	784.33	2635.98	2145.03	2289.14	6404.44	4849.83	5430.96	362.026	221.196	203.047	10.6812	19.338	15.9511	5.95098	8.43083	4.84164	7.52132	5.75312	5.11254	9.89118	18.8363	9.0351	0.795296	0.835728	0.390148	0.525854	0.193613	NaN	1.42447	NaN	0.738256	1.98229	2.84965	1.72281	NaN	0.252631	0.0516841	4.63729	4.96108	2.88022	0.0834946	0.732142	0.652654	0.0383939
Pair_9	117939_41766	Baseline	Week_1	244.271	256.615	373.742	1419.05	1742.98	1509.9	3577.49	4392.07	3834.53	288.331	502.244	321.765	46.6777	58.274	64.4265	13.6329	14.1601	9.66584	7.33442	2.89579	6.27385	15.4881	46.57	18.5799	0.596793	1.05148	0.650595	0.436999	0.768972	0.0514935	0.814763	NaN	0.844823	2.19081	2.86156	1.92494	NaN	0.341352	0.0557771	8.37922	12.8498	10.3667	0.512726	2.76164	0.854112	0.190846
Pair_9	117939_41830	Placebo	Week_8	319.31	292.808	458.169	1985.12	1642.68	1591.06	4795.21	3722.34	3471	579.564	376.851	300.19	5.6604	72.6788	78.5335	12.1883	13.5406	10.166	8.41189	5.15371	7.18397	31.6562	43.2081	34.3181	0.785027	1.33774	0.551407	0.522393	NaN	NaN	1.67982	0.214976	1.11801	2.39157	2.85239	2.1461	NaN	0.317328	0.065645	5.76096	5.96062	5.02038	0.206084	2.21831	1.36936	0.202327
	100437_41388	Baseline	Week_1	963.659	773.942	1253.87	3614.82	2884.5	2910.06	7956.05	5928.28	6125.02	318.959	200.238	192.181	20.6881	17.5975	18.089	20.6546	25.7135	16.9066	13.9091	11.2443	7.85422	15.7447	26.4165	14.6524	NaN	0.415413	0.417824	0.813847	0.262758	NaN	4.85194	2.12459	1.15739	1.62652	2.40908	1.47668	NaN	0.157987	0.111267	3.31052	5.98148	3.77732	0.405259	0.952309	0.773729	0.199552
	100437_41446	Metformin	Week_8	1048.4	846.334	1301.32	3136.92	2381.76	3203.05	6573.89	4713.95	6343.98	255.287	142.494	164.95	14.2698	20.1106	18.8564	29.4775	34.5987	22.427	13.9739	11.7834	7.74763	18.7041	30.7076	17.2184	0.232446	0.982993	0.529949	4.42542	NaN	NaN	4.82216	2.13164	1.14026	1.8672	2.58587	1.43577	NaN	0.175221	0.0847011	1.51483	3.4989	1.52892	0.17072	0.738636	0.640395	0.170688
	109885_41400	Baseline	Week_1	960.182	778.015	1098.35	1687.3	1579.94	1498.17	4179.72	3922.69	3459.28	196.985	181.93	131.4	15.2547	20.7447	23.1901	7.28097	9.24753	5.49246	9.52522	7.76228	4.9857	14.7298	24.4521	15.5157	NaN	0.264606	0.344999	7.19201	0.359461	NaN	4.73194	1.2624	0.710269	1.99991	2.52284	1.41004	NaN	NaN	NaN	4.06565	6.77684	3.47825	0.48509	0.660167	0.344505	NaN
	116702_41373	Baseline	Week_1	934.596	802.952	1236.7	1898.34	2090.8	1709.42	4316.44	4986.86	3694.69	181.062	198.226	124.455	6.84511	11.3824	11.243	4.86222	6.15906	3.86876	9.14965	6.95058	4.73418	10.2501	19.1158	14.3796	NaN	0.112461	0.425915	0.341242	0.0571374	0.115272	3.81125	1.22031	0.704094	1.02526	1.58831	1.01972	NaN	0.0203587	0.0141051	4.38445	6.85693	5.10953	0.0548015	0.780541	0.654862	0.196449
	116702_41431	Metformin	Week_8	904.742	737.419	1064.15	2151.23	1853.34	1700.97	5342.51	4216.39	3757.05	249.3	188.792	122.825	5.05772	7.772	8.3373	4.91283	6.50524	3.86683	8.57843	6.77044	4.59457	13.2439	21.3502	13.0884	NaN	0.183808	0.260804	0.337601	0.908588	NaN	3.28439	1.18548	0.708459	1.20179	1.95118	1.13587	NaN	NaN	NaN	3.36318	5.18436	3.53462	NaN	0.72988	0.384988	NaN
	116720_41422	Baseline	Week_1	755.093	645.936	951.927	2040.53	2160.73	1945.3	4695.84	4948.6	4467.6	168.146	162.392	126.706	14.2945	37.4594	33.1677	7.00864	9.77007	5.9958	8.40474	6.67537	4.46205	13.5479	22.2845	14.9868	NaN	0.250736	0.341747	0.629326	0.459961	0.103272	3.39353	1.10482	0.675033	0.894039	1.53582	0.775594	NaN	0.155873	0.0699782	3.28053	4.66944	3.21053	0.434655	0.686	0.678791	0.0527192
	116720_41480	Metformin	Week_8	732.15	717.604	846.307	2203.19	2076.82	1626.92	5265.1	4708.53	3285.55	209.738	162.82	87.9005	14.766	29.0568	28.9746	7.464	10.0748	5.91998	9.03002	6.84914	4.50965	13.5323	22.1984	15.2723	NaN	0.258678	0.450247	NaN	NaN	NaN	3.67788	0.924128	0.602751	0.942849	1.43643	0.785344	NaN	0.125754	0.061471	1.05161	1.82369	1.00029	0.39633	0.76471	0.669154	0.0280832
	117223_41348	Baseline	Week_1	312.381	250.414	437.025	1365.53	1092.93	1123.55	3558.92	2176.09	2226.89	199.077	120.176	87.6893	12.5234	8.24669	8.14008	4.27552	5.9551	3.58731	4.87485	4.48859	2.73424	5.40332	15.6	9.09428	NaN	0.378234	0.363263	0.501525	0.148003	NaN	2.6266	1.1175	0.670318	1.82164	2.74721	1.43413	NaN	0.111783	0.0300931	2.99294	3.57781	1.61265	0.683855	0.986725	0.778623	0.104208
	117223_41400	Metformin	Week_8	348.893	295.838	439.877	1566.55	1416.59	1201.87	3814.13	3435.39	2771.64	253.977	210.67	128.617	5.47139	6.85481	7.44996	5.33001	6.16591	3.29233	5.06806	4.33044	2.87501	10.6339	16.3384	10.3846	NaN	0.450973	0.530408	0.505249	0.312167	NaN	2.74678	1.32942	0.670317	1.86298	2.51895	1.4061	NaN	0.0798985	0.0437634	3.52312	4.98288	3.48572	0.267039	1.43145	0.86122	0.0546282
	117294_41414	Baseline	Week_1	885.874	703.59	1121.81	1504.4	1410.58	1124.34	3664.75	3262.42	2466.61	172.038	142.705	76.2383	4.32505	8.07328	7.64691	4.4679	6.04799	3.47474	6.87898	5.61219	3.77486	12.9542	23.3089	14.171	0.206504	0.481231	0.501174	0.923101	0.735007	0.24312	4.04156	1.48146	0.690647	2.4571	3.54017	1.91441	NaN	0.132265	0.0486477	4.62329	6.79814	4.60699	0.261116	1.19873	0.854297	0.0679674
	117294_41477	Metformin	Week_8	931.581	730.029	1170.57	1754.36	1171.55	1513.17	4430	2696.94	3677.27	222.506	107.881	136.614	4.26685	5.23535	7.35831	4.64272	6.66575	3.66495	7.36784	5.99181	3.95175	14.8101	26.244	15.7074	NaN	0.264659	0.390907	0.588469	0.269787	NaN	3.57657	1.34784	0.719016	2.66587	3.69531	1.89334	NaN	0.0784147	0.0335101	5.01068	6.29353	4.10829	0.125874	1.09241	0.604779	0.0831227
	117758_41403	Baseline	Week_1	668.682	600.775	890.397	2470.5	1878.29	1748.02	5857.32	4225.47	3883.63	289.302	167.13	121.166	4.46578	5.84696	5.82425	6.70932	8.68473	4.96791	7.14633	7.52157	5.22678	12.1623	23.7876	12.5663	0.306767	0.557761	0.503817	1.00386	0.271357	0.299185	1.92548	0.970924	0.725897	4.50052	6.07596	3.46786	0.0802786	0.18753	0.0733484	7.17117	7.53236	5.41775	0.488188	0.940786	0.74071	0.0660637
	117762_41359	Baseline	Week_1	796.92	702.437	1061.3	1783.61	1996.71	1990.47	4029.26	4850.16	5103.07	191.625	198.896	182.332	8.9633	13.855	13.9503	6.15976	8.50131	4.65518	9.27852	6.96579	5.49784	12.6253	23.9415	14.4612	0.282367	0.739314	0.428712	0.513319	0.433689	0.222484	1.84498	0.277999	0.510232	1.73567	2.55676	1.44421	NaN	0.301719	0.0764763	2.31669	3.93656	2.68208	0.267183	1.00406	0.607018	0.201403
	117762_41414	Metformin	Week_8	804.617	679.151	984.489	1982.19	1687.09	1520.78	4802.12	4012.37	3571.07	230.769	167.842	119.972	7.28084	14.6056	12.4916	15.1728	19.5934	11.9241	8.67986	6.04581	5.37125	18.6102	29.3264	23.0333	1.24964	1.4856	0.96218	3.86895	1.53301	0.806191	1.67253	0.30005	0.565009	1.37825	1.99481	1.20421	NaN	0.371892	0.10323	4.07808	4.66967	3.23521	0.53436	1.70399	1.32377	0.264419
	117883_41613	Baseline	Week_1	855.989	663.912	1101.98	1821.12	1229.24	1501.86	4775.49	3132.1	3959.13	210.934	93.4437	105.254	11.6534	23.6038	22.0347	6.06436	8.21207	4.76784	7.19383	5.26384	4.57977	14.5152	24.0284	13.6341	0.682814	1.0989	0.769861	2.25009	NaN	NaN	2.14958	0.535545	0.869932	2.08513	2.87795	1.78787	0.0688411	0.293199	0.0752157	4.83135	5.96303	3.79711	0.576557	1.00411	0.776273	0.0922498
	117883_41669	Metformin	Week_8	721.596	621.662	975.556	1846.34	1771.72	1370.78	4973.38	4351.26	3268.68	221.624	158.75	104.368	18.68	19.4277	20.0723	5.36139	7.02893	4.35222	3.97158	2.66126	4.40437	9.28261	15.7403	13.5239	0.775986	1.31642	0.473879	0.140387	NaN	NaN	1.23474	NaN	0.808447	1.99638	2.13034	1.70166	0.0834191	0.282637	0.069763	5.86507	6.93017	4.72794	0.33425	1.05289	0.887301	0.0733264
	119521_42060	Metformin	Week_8	556.173	462.898	851.258	1731.07	1585.22	2010.1	4066.85	3836	4687.83	215.457	188.918	183.073	13.6982	29.8144	35.9706	5.63218	7.02524	5.40891	5.73701	3.42818	5.80095	12.3544	21.7219	11.9538	0.655049	1.13328	0.420451	1.27802	NaN	0.131835	1.81239	NaN	1.01486	2.01047	2.66293	2.34994	NaN	0.222802	NaN	5.04739	4.46052	4.95969	0.650822	1.72925	0.884737	0.0766225
Raw data used for study analysis. Three experimental blocks were conducted per analyte, indicated by column prefix r1, r2, or r3 (n = 35 per block). Concentration values are the averaged technical duplicate on each plate. Biotemporal Pair ID denotes which sample pairs were used for assessing biotemporal intra-individual variation. Abbreviations: NaN, sample concentration could not be detected usi…
[truncated: 122 more columns]
